# Supplementary material for: Sex Differences in Patent Ductus Arteriosus Incidence and Response to Pharmacological Treatment in Preterm Infants: A Systematic Review, Meta-Analysis and Meta-Regression
Source: J Pers Med. 2022 Jul 14;12(7):1143. doi: 10.3390/jpm12071143 (PMC9321725; doi:10.3390/jpm12071143)
Supplement: Supplementary file 1 [file jpm-12-01143-s001.zip]

Archive with 1 entries (1 files):
- jpm-1797547-supplementary.pdf
